# Supplementary material for: Prevalence of Metabolic Syndrome among Apparently Healthy Adult Population in Pakistan: A Systematic Review and Meta-Analysis
Source: Healthcare (Basel). 2023 Feb 10;11(4):531. doi: 10.3390/healthcare11040531 (PMC9957355; doi:10.3390/healthcare11040531)
Supplement: Supplementary file 1 [file healthcare-11-00531-s001.zip]

Archive with 6 entries (6 files):
- Figure S1_Subgroup analyses.pdf
- Figure S2_Sensitivity analyses.pdf
- Table S1.pdf
- Table S2.pdf
- Table S3_Quality assessment_Case control.pdf
- Table S4_Quality assessment_Cross sectional.pdf
